# Supplementary material for: The Mechanism of Metal-Containing Formate Dehydrogenases Revisited: The Formation of Bicarbonate as Product Intermediate Provides Evidence for an Oxygen Atom Transfer Mechanism
Source: Molecules. 2023 Feb 5;28(4):1537. doi: 10.3390/molecules28041537 (PMC9962302; doi:10.3390/molecules28041537)
Supplement: Supplementary file 1 [file molecules-28-01537-s001.zip]

Archive with 1 entries (1 files):
- molecules-2122419 - Supplementary Material.pdf
